# Supplementary material for: Efficient purification of ethene by an ethane-trapping metal-organic framework
Source: Nat Commun. 2015 Oct 29;6:8697. doi: 10.1038/ncomms9697 (PMC4846320; doi:10.1038/ncomms9697)
Supplement: Supplementary Data 3 — X-ray single-crystal structures of C2H6 included MAF-49 in CIF format [file ncomms9697-s4.cif]

data_MAF-49_C2H6 
 
_audit_creation_method            SHELXL-97 
_chemical_name_systematic 
; 
 ? 
; 
_chemical_name_common             ? 
_chemical_melting_point           ? 
_chemical_formula_moiety          ? 
_chemical_formula_sum 
 'C5.70 H8.09 N8 Zn' 
_chemical_formula_weight          254.05 
 
loop_ 
 _atom_type_symbol 
 _atom_type_description 
 _atom_type_scat_dispersion_real 
 _atom_type_scat_dispersion_imag 
 _atom_type_scat_source 
 'C'  'C'   0.0033   0.0016 
 'International Tables Vol C Tables 4.2.6.8 and 6.1.1.4' 
 'H'  'H'   0.0000   0.0000 
 'International Tables Vol C Tables 4.2.6.8 and 6.1.1.4' 
 'N'  'N'   0.0061   0.0033 
 'International Tables Vol C Tables 4.2.6.8 and 6.1.1.4' 
 'Zn'  'Zn'   0.2839   1.4301 
 'International Tables Vol C Tables 4.2.6.8 and 6.1.1.4' 
 
_symmetry_cell_setting            Trigonal 
_symmetry_space_group_name_H-M    P3121 
 
loop_ 
 _symmetry_equiv_pos_as_xyz 
 'x, y, z' 
 '-y, x-y, z+1/3' 
 '-x+y, -x, z+2/3' 
 'y, x, -z' 
 'x-y, -y, -z+2/3' 
 '-x, -x+y, -z+1/3' 
 
_cell_length_a                    9.663(3) 
_cell_length_b                    9.663(3) 
_cell_length_c                    20.224(5) 
_cell_angle_alpha                 90.00 
_cell_angle_beta                  90.00 
_cell_angle_gamma                 120.00 
_cell_volume                      1635.2(8) 
_cell_formula_units_Z             6 
_cell_measurement_temperature     195(2) 
_cell_measurement_reflns_used     ? 
_cell_measurement_theta_min       ? 
_cell_measurement_theta_max       ? 
 
_exptl_crystal_description        Block 
_exptl_crystal_colour             Colorless 
_exptl_crystal_size_max           0.31 
_exptl_crystal_size_mid           0.27 
_exptl_crystal_size_min           0.26 
_exptl_crystal_density_meas       ? 
_exptl_crystal_density_diffrn     1.548 
_exptl_crystal_density_method     'not measured' 
_exptl_crystal_F_000              770 
_exptl_absorpt_coefficient_mu     2.234 
_exptl_absorpt_correction_type    ? 
_exptl_absorpt_correction_T_min   0.5443 
_exptl_absorpt_correction_T_max   0.5943 
_exptl_absorpt_process_details    "REQAB; Jacobson, 1998"
 
_exptl_special_details 
; 
 ? 
; 
 
_diffrn_ambient_temperature       195(2) 
_diffrn_radiation_wavelength      0.71073 
_diffrn_radiation_type            MoK\a 
_diffrn_radiation_source          'fine-focus sealed tube' 
_diffrn_radiation_monochromator   graphite 
_diffrn_measurement_device_type   "XtaLAB P300DS" 
_diffrn_measurement_method        "/w scan" 
_diffrn_detector_area_resol_mean  ? 
_diffrn_standards_number          ? 
_diffrn_standards_interval_count  ? 
_diffrn_standards_interval_time   ? 
_diffrn_standards_decay_%         ? 
_diffrn_reflns_number             9084 
_diffrn_reflns_av_R_equivalents   0.0529 
_diffrn_reflns_av_sigmaI/netI     0.0784 
_diffrn_reflns_limit_h_min        -11 
_diffrn_reflns_limit_h_max        11 
_diffrn_reflns_limit_k_min        -10 
_diffrn_reflns_limit_k_max        11 
_diffrn_reflns_limit_l_min        -22 
_diffrn_reflns_limit_l_max        24 
_diffrn_reflns_theta_min          3.16 
_diffrn_reflns_theta_max          26.00 
_reflns_number_total              2136 
_reflns_number_gt                 1980 
_reflns_threshold_expression      >2sigma(I) 
 
_computing_data_collection        ? 
_computing_cell_refinement        ? 
_computing_data_reduction         ? 
_computing_structure_solution     'SHELXS-97 (Sheldrick, 1990)' 
_computing_structure_refinement   'SHELXL-97 (Sheldrick, 1997)' 
_computing_molecular_graphics     ? 
_computing_publication_material   ? 
 
_refine_special_details 
; 
 Refinement of F^2^ against ALL reflections.  The weighted R-factor wR and 
 goodness of fit S are based on F^2^, conventional R-factors R are based 
 on F, with F set to zero for negative F^2^. The threshold expression of 
 F^2^ > 2sigma(F^2^) is used only for calculating R-factors(gt) etc. and is 
 not relevant to the choice of reflections for refinement.  R-factors based 
 on F^2^ are statistically about twice as large as those based on F, and R- 
 factors based on ALL data will be even larger. 
; 
 
_refine_ls_structure_factor_coef  Fsqd  
_refine_ls_matrix_type            full 
_refine_ls_weighting_scheme       calc  
_refine_ls_weighting_details 
 'calc w=1/[\s^2^(Fo^2^)+(0.0481P)^2^+2.9275P] where P=(Fo^2^+2Fc^2^)/3' 
_atom_sites_solution_primary      direct 
_atom_sites_solution_secondary    difmap 
_atom_sites_solution_hydrogens    geom 
_refine_ls_hydrogen_treatment     Constr  
_refine_ls_extinction_method      none 
_refine_ls_extinction_coef        ? 
_refine_ls_abs_structure_details 
 'Flack H D (1983), Acta Cryst. A39, 876-881' 
_refine_ls_abs_structure_Flack    -0.02(3) 
_refine_ls_number_reflns          2136 
_refine_ls_number_parameters      138 
_refine_ls_number_restraints      2 
_refine_ls_R_factor_all           0.0546 
_refine_ls_R_factor_gt            0.0448 
_refine_ls_wR_factor_ref          0.1203 
_refine_ls_wR_factor_gt           0.1117 
_refine_ls_goodness_of_fit_ref    1.008 
_refine_ls_restrained_S_all       1.011 
_refine_ls_shift/su_max           0.001 
_refine_ls_shift/su_mean          0.000 
 
loop_ 
 _atom_site_label 
 _atom_site_type_symbol 
 _atom_site_fract_x 
 _atom_site_fract_y 
 _atom_site_fract_z 
 _atom_site_U_iso_or_equiv 
 _atom_site_adp_type 
 _atom_site_occupancy 
 _atom_site_symmetry_multiplicity 
 _atom_site_calc_flag 
 _atom_site_refinement_flags 
 _atom_site_disorder_assembly 
 _atom_site_disorder_group 
Zn1 Zn -0.06453(7) 0.50641(7) 0.41623(3) 0.0219(2) Uani 1 1 d . . . 
N1 N 0.3480(5) 0.8303(6) 0.51356(19) 0.0265(10) Uani 1 1 d . . . 
N2 N 0.4084(5) 0.8123(6) 0.4532(2) 0.0311(11) Uani 1 1 d . . . 
N3 N 0.1419(5) 0.6831(5) 0.4490(2) 0.0258(10) Uani 1 1 d . . . 
N4 N 0.0867(5) 0.7459(5) 0.5567(2) 0.0297(10) Uani 1 1 d . . . 
H41 H -0.0123 0.6519 0.5624 0.036 Uiso 1 1 d R . . 
H42 H 0.1191 0.7890 0.5979 0.036 Uiso 1 1 d R . . 
N5 N -0.2035(5) 0.5800(5) 0.3777(2) 0.0276(10) Uani 1 1 d . . . 
N6 N -0.3962(5) 0.5737(6) 0.3162(2) 0.0264(10) Uani 1 1 d . . . 
N7 N -0.3136(6) 0.7258(6) 0.3442(2) 0.0302(11) Uani 1 1 d . . . 
N8 N -0.0907(7) 0.8498(6) 0.4161(3) 0.0442(14) Uani 1 1 d . . . 
H81 H -0.1215 0.9234 0.4326 0.053 Uiso 1 1 d R . . 
H82 H -0.0482 0.8351 0.4541 0.053 Uiso 1 1 d R . . 
C1 C 0.1900(6) 0.7516(6) 0.5090(2) 0.0224(11) Uani 1 1 d . . . 
C2 C 0.2824(6) 0.7247(6) 0.4175(2) 0.0268(11) Uani 1 1 d . . . 
C3 C 0.2933(7) 0.6793(7) 0.3468(2) 0.0312(13) Uani 1 1 d . . . 
H31 H 0.2736 0.7484 0.3167 0.037 Uiso 1 1 calc R . . 
H32 H 0.4035 0.7012 0.3386 0.037 Uiso 1 1 calc R . . 
C4 C -0.3299(7) 0.4902(7) 0.3366(2) 0.0244(11) Uani 1 1 d . . . 
C5 C -0.2023(7) 0.7210(7) 0.3803(3) 0.0298(13) Uani 1 1 d . . . 
C6 C 0.193(3) 0.975(3) 0.3123(10) 0.075(8) Uiso 0.349(17) 1 d PDU A -1 
H61 H 0.0815 0.9161 0.3273 0.090 Uiso 0.349(17) 1 calc PR A -1 
H62 H 0.2266 1.0880 0.3072 0.090 Uiso 0.349(17) 1 calc PR A -1 
H63 H 0.2611 0.9627 0.3449 0.090 Uiso 0.349(17) 1 calc PR A -1 
C7 C 0.207(5) 0.907(4) 0.2453(12) 0.113(10) Uiso 0.349(17) 1 d PDU A -1 
H71 H 0.3186 0.9355 0.2380 0.136 Uiso 0.349(17) 1 calc PR A -1 
H72 H 0.1726 0.9518 0.2098 0.136 Uiso 0.349(17) 1 calc PR A -1 
H73 H 0.1394 0.7903 0.2456 0.136 Uiso 0.349(17) 1 calc PR A -1 
 
loop_ 
 _atom_site_aniso_label 
 _atom_site_aniso_U_11 
 _atom_site_aniso_U_22 
 _atom_site_aniso_U_33 
 _atom_site_aniso_U_23 
 _atom_site_aniso_U_13 
 _atom_site_aniso_U_12 
Zn1 0.0203(3) 0.0226(3) 0.0219(3) -0.0006(2) -0.0004(2) 0.0101(3) 
N1 0.024(2) 0.032(3) 0.022(2) -0.0040(19) 0.0030(18) 0.013(2) 
N2 0.024(2) 0.035(3) 0.031(2) -0.008(2) 0.0023(19) 0.012(2) 
N3 0.023(2) 0.026(2) 0.027(2) -0.0055(18) 0.0004(18) 0.0106(19) 
N4 0.025(2) 0.034(3) 0.026(2) -0.0075(19) 0.0011(18) 0.011(2) 
N5 0.031(2) 0.027(2) 0.028(2) -0.0017(19) -0.0054(19) 0.017(2) 
N6 0.032(2) 0.025(2) 0.025(2) -0.0024(19) -0.0063(18) 0.016(2) 
N7 0.034(3) 0.026(2) 0.033(2) -0.009(2) -0.013(2) 0.016(2) 
N8 0.054(3) 0.028(3) 0.055(3) -0.016(2) -0.028(3) 0.024(3) 
C1 0.022(3) 0.020(3) 0.024(2) -0.004(2) -0.003(2) 0.010(2) 
C2 0.025(3) 0.026(3) 0.027(3) -0.003(2) 0.002(2) 0.011(2) 
C3 0.029(3) 0.028(3) 0.029(3) -0.005(2) 0.006(2) 0.009(3) 
C4 0.031(3) 0.026(3) 0.020(2) -0.003(2) -0.005(2) 0.017(2) 
C5 0.032(3) 0.025(3) 0.033(3) -0.006(2) -0.008(2) 0.015(2) 
 
_geom_special_details 
; 
 All esds (except the esd in the dihedral angle between two l.s. planes) 
 are estimated using the full covariance matrix.  The cell esds are taken 
 into account individually in the estimation of esds in distances, angles 
 and torsion angles; correlations between esds in cell parameters are only 
 used when they are defined by crystal symmetry.  An approximate (isotropic) 
 treatment of cell esds is used for estimating esds involving l.s. planes. 
; 
 
loop_ 
 _geom_bond_atom_site_label_1 
 _geom_bond_atom_site_label_2 
 _geom_bond_distance 
 _geom_bond_site_symmetry_2 
 _geom_bond_publ_flag 
Zn1 N1 1.958(4) 4_456 ? 
Zn1 N5 1.968(4) . ? 
Zn1 N6 1.977(4) 5_665 ? 
Zn1 N3 1.982(4) . ? 
N1 C1 1.326(7) . ? 
N1 N2 1.400(6) . ? 
N1 Zn1 1.958(4) 4_566 ? 
N2 C2 1.300(7) . ? 
N3 C1 1.349(6) . ? 
N3 C2 1.365(7) . ? 
N4 C1 1.368(6) . ? 
N4 H41 0.9402 . ? 
N4 H42 0.9139 . ? 
N5 C5 1.357(7) . ? 
N5 C4 1.369(7) . ? 
N6 C4 1.322(7) . ? 
N6 N7 1.395(6) . ? 
N6 Zn1 1.977(4) 5_565 ? 
N7 C5 1.319(7) . ? 
N8 C5 1.377(7) . ? 
N8 H81 0.9577 . ? 
N8 H82 0.9143 . ? 
C2 C3 1.516(7) . ? 
C3 C4 1.484(8) 5_665 ? 
C3 H31 0.9900 . ? 
C3 H32 0.9900 . ? 
C4 C3 1.484(8) 5_565 ? 
C6 C7 1.5402(11) . ? 
C6 H61 0.9800 . ? 
C6 H62 0.9800 . ? 
C6 H63 0.9800 . ? 
C7 H71 0.9800 . ? 
C7 H72 0.9800 . ? 
C7 H73 0.9800 . ? 
 
loop_ 
 _geom_angle_atom_site_label_1 
 _geom_angle_atom_site_label_2 
 _geom_angle_atom_site_label_3 
 _geom_angle 
 _geom_angle_site_symmetry_1 
 _geom_angle_site_symmetry_3 
 _geom_angle_publ_flag 
N1 Zn1 N5 112.9(2) 4_456 . ? 
N1 Zn1 N6 110.02(19) 4_456 5_665 ? 
N5 Zn1 N6 114.08(18) . 5_665 ? 
N1 Zn1 N3 109.64(19) 4_456 . ? 
N5 Zn1 N3 113.3(2) . . ? 
N6 Zn1 N3 95.66(19) 5_665 . ? 
C1 N1 N2 107.5(4) . . ? 
C1 N1 Zn1 136.4(4) . 4_566 ? 
N2 N1 Zn1 115.5(3) . 4_566 ? 
C2 N2 N1 104.6(4) . . ? 
C1 N3 C2 103.2(4) . . ? 
C1 N3 Zn1 132.5(4) . . ? 
C2 N3 Zn1 121.4(3) . . ? 
C1 N4 H41 119.7 . . ? 
C1 N4 H42 123.1 . . ? 
H41 N4 H42 106.2 . . ? 
C5 N5 C4 102.6(4) . . ? 
C5 N5 Zn1 133.0(4) . . ? 
C4 N5 Zn1 124.4(4) . . ? 
C4 N6 N7 108.6(4) . . ? 
C4 N6 Zn1 123.4(4) . 5_565 ? 
N7 N6 Zn1 127.7(3) . 5_565 ? 
C5 N7 N6 103.6(4) . . ? 
C5 N8 H81 117.4 . . ? 
C5 N8 H82 120.7 . . ? 
H81 N8 H82 98.9 . . ? 
N1 C1 N3 111.0(5) . . ? 
N1 C1 N4 125.6(5) . . ? 
N3 C1 N4 123.2(5) . . ? 
N2 C2 N3 113.7(4) . . ? 
N2 C2 C3 122.3(5) . . ? 
N3 C2 C3 124.0(5) . . ? 
C4 C3 C2 114.5(4) 5_665 . ? 
C4 C3 H31 108.6 5_665 . ? 
C2 C3 H31 108.6 . . ? 
C4 C3 H32 108.6 5_665 . ? 
C2 C3 H32 108.6 . . ? 
H31 C3 H32 107.6 . . ? 
N6 C4 N5 110.7(5) . . ? 
N6 C4 C3 125.5(5) . 5_565 ? 
N5 C4 C3 123.8(5) . 5_565 ? 
N7 C5 N5 114.5(5) . . ? 
N7 C5 N8 122.9(5) . . ? 
N5 C5 N8 122.5(5) . . ? 
C7 C6 H61 109.5 . . ? 
C7 C6 H62 109.5 . . ? 
H61 C6 H62 109.5 . . ? 
C7 C6 H63 109.5 . . ? 
H61 C6 H63 109.5 . . ? 
H62 C6 H63 109.5 . . ? 
C6 C7 H71 109.5 . . ? 
C6 C7 H72 109.5 . . ? 
H71 C7 H72 109.5 . . ? 
C6 C7 H73 109.5 . . ? 
H71 C7 H73 109.5 . . ? 
H72 C7 H73 109.5 . . ? 
 
loop_ 
 _geom_torsion_atom_site_label_1 
 _geom_torsion_atom_site_label_2 
 _geom_torsion_atom_site_label_3 
 _geom_torsion_atom_site_label_4 
 _geom_torsion 
 _geom_torsion_site_symmetry_1 
 _geom_torsion_site_symmetry_2 
 _geom_torsion_site_symmetry_3 
 _geom_torsion_site_symmetry_4 
 _geom_torsion_publ_flag 
C1 N1 N2 C2 0.0(6) . . . . ? 
Zn1 N1 N2 C2 172.8(4) 4_566 . . . ? 
N1 Zn1 N3 C1 -33.5(5) 4_456 . . . ? 
N5 Zn1 N3 C1 93.5(5) . . . . ? 
N6 Zn1 N3 C1 -147.2(5) 5_665 . . . ? 
N1 Zn1 N3 C2 123.5(4) 4_456 . . . ? 
N5 Zn1 N3 C2 -109.4(4) . . . . ? 
N6 Zn1 N3 C2 9.9(4) 5_665 . . . ? 
N1 Zn1 N5 C5 110.1(5) 4_456 . . . ? 
N6 Zn1 N5 C5 -123.4(5) 5_665 . . . ? 
N3 Zn1 N5 C5 -15.3(6) . . . . ? 
N1 Zn1 N5 C4 -72.8(4) 4_456 . . . ? 
N6 Zn1 N5 C4 53.7(5) 5_665 . . . ? 
N3 Zn1 N5 C4 161.8(4) . . . . ? 
C4 N6 N7 C5 -0.3(6) . . . . ? 
Zn1 N6 N7 C5 -175.2(4) 5_565 . . . ? 
N2 N1 C1 N3 -0.3(6) . . . . ? 
Zn1 N1 C1 N3 -170.9(4) 4_566 . . . ? 
N2 N1 C1 N4 -176.9(5) . . . . ? 
Zn1 N1 C1 N4 12.5(9) 4_566 . . . ? 
C2 N3 C1 N1 0.5(6) . . . . ? 
Zn1 N3 C1 N1 160.6(4) . . . . ? 
C2 N3 C1 N4 177.2(5) . . . . ? 
Zn1 N3 C1 N4 -22.7(8) . . . . ? 
N1 N2 C2 N3 0.4(6) . . . . ? 
N1 N2 C2 C3 178.3(5) . . . . ? 
C1 N3 C2 N2 -0.6(6) . . . . ? 
Zn1 N3 C2 N2 -163.4(4) . . . . ? 
C1 N3 C2 C3 -178.5(5) . . . . ? 
Zn1 N3 C2 C3 18.7(7) . . . . ? 
N2 C2 C3 C4 136.5(6) . . . 5_665 ? 
N3 C2 C3 C4 -45.7(8) . . . 5_665 ? 
N7 N6 C4 N5 -0.2(6) . . . . ? 
Zn1 N6 C4 N5 174.9(3) 5_565 . . . ? 
N7 N6 C4 C3 177.7(6) . . . 5_565 ? 
Zn1 N6 C4 C3 -7.1(8) 5_565 . . 5_565 ? 
C5 N5 C4 N6 0.7(6) . . . . ? 
Zn1 N5 C4 N6 -177.1(3) . . . . ? 
C5 N5 C4 C3 -177.3(5) . . . 5_565 ? 
Zn1 N5 C4 C3 4.9(8) . . . 5_565 ? 
N6 N7 C5 N5 0.8(7) . . . . ? 
N6 N7 C5 N8 178.8(5) . . . . ? 
C4 N5 C5 N7 -1.0(7) . . . . ? 
Zn1 N5 C5 N7 176.6(4) . . . . ? 
C4 N5 C5 N8 -179.0(5) . . . . ? 
Zn1 N5 C5 N8 -1.5(9) . . . . ? 
 
_diffrn_measured_fraction_theta_max    0.996 
_diffrn_reflns_theta_full              26.00 
_diffrn_measured_fraction_theta_full   0.996 
_refine_diff_density_max    0.656 
_refine_diff_density_min   -0.633 
_refine_diff_density_rms    0.119 
