# Supplementary material for: Efficient purification of ethene by an ethane-trapping metal-organic framework
Source: Nat Commun. 2015 Oct 29;6:8697. doi: 10.1038/ncomms9697 (PMC4846320; doi:10.1038/ncomms9697)
Supplement: Supplementary Data 5 — X-ray single-crystal structures of CO2 included MAF-49 in CIF format [file ncomms9697-s6.cif]

data_MAF-49_CO2 
 
_audit_creation_method            SHELXL-97 
_chemical_name_systematic 
; 
 ? 
; 
_chemical_name_common             ? 
_chemical_melting_point           ? 
_chemical_formula_moiety          ? 
_chemical_formula_sum 
 'C5.13 H6 N8 O0.27 Zn' 
_chemical_formula_weight          249.52 
 
loop_ 
 _atom_type_symbol 
 _atom_type_description 
 _atom_type_scat_dispersion_real 
 _atom_type_scat_dispersion_imag 
 _atom_type_scat_source 
 'C'  'C'   0.0033   0.0016 
 'International Tables Vol C Tables 4.2.6.8 and 6.1.1.4' 
 'H'  'H'   0.0000   0.0000 
 'International Tables Vol C Tables 4.2.6.8 and 6.1.1.4' 
 'N'  'N'   0.0061   0.0033 
 'International Tables Vol C Tables 4.2.6.8 and 6.1.1.4' 
 'O'  'O'   0.0106   0.0060 
 'International Tables Vol C Tables 4.2.6.8 and 6.1.1.4' 
 'Zn'  'Zn'   0.2839   1.4301 
 'International Tables Vol C Tables 4.2.6.8 and 6.1.1.4' 
 
_symmetry_cell_setting            Trigonal 
_symmetry_space_group_name_H-M    P3121 
 
loop_ 
 _symmetry_equiv_pos_as_xyz 
 'x, y, z' 
 '-y, x-y, z+1/3' 
 '-x+y, -x, z+2/3' 
 'y, x, -z' 
 'x-y, -y, -z+2/3' 
 '-x, -x+y, -z+1/3' 
 
_cell_length_a                    9.7682(15) 
_cell_length_b                    9.7682(15) 
_cell_length_c                    20.100(4) 
_cell_angle_alpha                 90.00 
_cell_angle_beta                  90.00 
_cell_angle_gamma                 120.00 
_cell_volume                      1660.9(5) 
_cell_formula_units_Z             6 
_cell_measurement_temperature     195(2) 
_cell_measurement_reflns_used     ? 
_cell_measurement_theta_min       ? 
_cell_measurement_theta_max       ? 
 
_exptl_crystal_description        Block 
_exptl_crystal_colour             Colorless 
_exptl_crystal_size_max           0.32 
_exptl_crystal_size_mid           0.29 
_exptl_crystal_size_min           0.28 
_exptl_crystal_density_meas       ? 
_exptl_crystal_density_diffrn     1.497 
_exptl_crystal_density_method     'not measured' 
_exptl_crystal_F_000              750 
_exptl_absorpt_coefficient_mu     2.199 
_exptl_absorpt_correction_type    multi-scan 
_exptl_absorpt_correction_T_min   0.5396 
_exptl_absorpt_correction_T_max   0.5779 
_exptl_absorpt_process_details    "REQAB; Jacobson, 1998" 
 
_exptl_special_details 
; 
 ? 
; 
 
_diffrn_ambient_temperature       195(2) 
_diffrn_radiation_wavelength      0.71073 
_diffrn_radiation_type            MoK\a 
_diffrn_radiation_source          'fine-focus sealed tube' 
_diffrn_radiation_monochromator   graphite 
_diffrn_measurement_device_type   "XtaLAB P300DS"  
_diffrn_measurement_method        "/w scan" 
_diffrn_detector_area_resol_mean  ? 
_diffrn_standards_number          ? 
_diffrn_standards_interval_count  ? 
_diffrn_standards_interval_time   ? 
_diffrn_standards_decay_%         ? 
_diffrn_reflns_number             10594 
_diffrn_reflns_av_R_equivalents   0.0393 
_diffrn_reflns_av_sigmaI/netI     0.0345 
_diffrn_reflns_limit_h_min        -12 
_diffrn_reflns_limit_h_max        11 
_diffrn_reflns_limit_k_min        -12 
_diffrn_reflns_limit_k_max        11 
_diffrn_reflns_limit_l_min        -24 
_diffrn_reflns_limit_l_max        22 
_diffrn_reflns_theta_min          3.04 
_diffrn_reflns_theta_max          25.98 
_reflns_number_total              2162 
_reflns_number_gt                 2120 
_reflns_threshold_expression      >2sigma(I) 
 
_computing_data_collection        ? 
_computing_cell_refinement        ? 
_computing_data_reduction         ? 
_computing_structure_solution     'SHELXS-97 (Sheldrick, 1990)' 
_computing_structure_refinement   'SHELXL-97 (Sheldrick, 1997)' 
_computing_molecular_graphics     ? 
_computing_publication_material   ? 
 
_refine_special_details 
; 
 Refinement of F^2^ against ALL reflections.  The weighted R-factor wR and 
 goodness of fit S are based on F^2^, conventional R-factors R are based 
 on F, with F set to zero for negative F^2^. The threshold expression of 
 F^2^ > 2sigma(F^2^) is used only for calculating R-factors(gt) etc. and is 
 not relevant to the choice of reflections for refinement.  R-factors based 
 on F^2^ are statistically about twice as large as those based on F, and R- 
 factors based on ALL data will be even larger. 
; 
 
_refine_ls_structure_factor_coef  Fsqd  
_refine_ls_matrix_type            full 
_refine_ls_weighting_scheme       calc  
_refine_ls_weighting_details 
 'calc w=1/[\s^2^(Fo^2^)+(0.0711P)^2^+5.1052P] where P=(Fo^2^+2Fc^2^)/3' 
_atom_sites_solution_primary      direct 
_atom_sites_solution_secondary    difmap 
_atom_sites_solution_hydrogens    geom 
_refine_ls_hydrogen_treatment     Constr 
_refine_ls_extinction_method      none 
_refine_ls_extinction_coef        ? 
_refine_ls_abs_structure_details 
 'Flack H D (1983), Acta Cryst. A39, 876-881' 
_refine_ls_abs_structure_Flack    -0.01(3) 
_refine_ls_number_reflns          2162 
_refine_ls_number_parameters      136 
_refine_ls_number_restraints      0 
_refine_ls_R_factor_all           0.0432 
_refine_ls_R_factor_gt            0.0422 
_refine_ls_wR_factor_ref          0.1313 
_refine_ls_wR_factor_gt           0.1304 
_refine_ls_goodness_of_fit_ref    1.052 
_refine_ls_restrained_S_all       1.052 
_refine_ls_shift/su_max           0.000 
_refine_ls_shift/su_mean          0.000 
 
loop_ 
 _atom_site_label 
 _atom_site_type_symbol 
 _atom_site_fract_x 
 _atom_site_fract_y 
 _atom_site_fract_z 
 _atom_site_U_iso_or_equiv 
 _atom_site_adp_type 
 _atom_site_occupancy 
 _atom_site_symmetry_multiplicity 
 _atom_site_calc_flag 
 _atom_site_refinement_flags 
 _atom_site_disorder_assembly 
 _atom_site_disorder_group 
Zn1 Zn -0.04123(7) 0.51032(8) 0.41565(3) 0.0231(2) Uani 1 1 d . . . 
N1 N 0.3613(6) 0.8492(6) 0.5117(2) 0.0262(10) Uani 1 1 d . . . 
N2 N 0.4264(6) 0.8258(6) 0.4537(2) 0.0303(11) Uani 1 1 d . . . 
N3 N 0.1615(5) 0.6893(5) 0.4476(2) 0.0249(10) Uani 1 1 d . . . 
N4 N 0.0989(6) 0.7617(6) 0.5512(2) 0.0318(10) Uani 1 1 d . . . 
H41 H 0.0009 0.6672 0.5574 0.038 Uiso 1 1 d R . . 
H42 H 0.1314 0.8062 0.5921 0.038 Uiso 1 1 d R . . 
N5 N -0.1775(6) 0.5823(5) 0.3738(2) 0.0289(10) Uani 1 1 d . . . 
N6 N -0.3694(6) 0.5727(6) 0.3119(2) 0.0316(11) Uani 1 1 d . . . 
N7 N -0.2897(7) 0.7243(6) 0.3398(3) 0.0378(13) Uani 1 1 d . . . 
N8 N -0.0687(9) 0.8489(7) 0.4133(3) 0.059(2) Uani 1 1 d . . . 
H81 H -0.1090 0.8955 0.4431 0.071 Uiso 1 1 d R . . 
H82 H 0.0009 0.8355 0.4383 0.071 Uiso 1 1 d R . . 
C1 C 0.2044(6) 0.7657(7) 0.5060(3) 0.0233(11) Uani 1 1 d . . . 
C2 C 0.3035(6) 0.7296(7) 0.4178(3) 0.0252(11) Uani 1 1 d . . . 
C3 C 0.3203(7) 0.6751(7) 0.3501(3) 0.0335(13) Uani 1 1 d . . . 
H31 H 0.3092 0.7429 0.3165 0.040 Uiso 1 1 calc R . . 
H32 H 0.4286 0.6918 0.3460 0.040 Uiso 1 1 calc R . . 
C4 C -0.3010(8) 0.4932(8) 0.3329(3) 0.0255(11) Uani 1 1 d . . . 
C5 C -0.1789(8) 0.7212(7) 0.3767(3) 0.0377(16) Uani 1 1 d . . . 
C6 C 0.233(4) 1.0000 0.3333 0.048(10) Uiso 0.271(18) 2 d SP . . 
O1 O 0.278(3) 1.095(3) 0.3690(14) 0.090(11) Uiso 0.271(18) 1 d P . . 
 
loop_ 
 _atom_site_aniso_label 
 _atom_site_aniso_U_11 
 _atom_site_aniso_U_22 
 _atom_site_aniso_U_33 
 _atom_site_aniso_U_23 
 _atom_site_aniso_U_13 
 _atom_site_aniso_U_12 
Zn1 0.0204(3) 0.0251(3) 0.0221(3) -0.0005(2) 0.0004(3) 0.0101(3) 
N1 0.025(2) 0.028(2) 0.024(2) -0.0049(18) 0.0010(18) 0.012(2) 
N2 0.025(2) 0.030(3) 0.028(2) -0.0085(19) 0.005(2) 0.007(2) 
N3 0.022(2) 0.023(2) 0.026(2) -0.0034(18) 0.0014(18) 0.0079(19) 
N4 0.023(2) 0.034(3) 0.031(2) -0.010(2) 0.0017(19) 0.009(2) 
N5 0.032(3) 0.026(2) 0.031(2) -0.0050(19) -0.010(2) 0.017(2) 
N6 0.041(3) 0.023(2) 0.032(2) -0.009(2) -0.013(2) 0.017(2) 
N7 0.047(4) 0.027(3) 0.044(3) -0.013(2) -0.022(3) 0.022(3) 
N8 0.071(5) 0.033(3) 0.079(5) -0.028(3) -0.044(4) 0.031(3) 
C1 0.021(3) 0.022(3) 0.025(2) -0.004(2) -0.002(2) 0.009(2) 
C2 0.023(3) 0.023(3) 0.025(3) -0.004(2) 0.001(2) 0.008(2) 
C3 0.031(3) 0.028(3) 0.031(3) -0.011(2) 0.007(2) 0.007(3) 
C4 0.033(3) 0.025(3) 0.023(2) -0.003(2) -0.005(2) 0.017(2) 
C5 0.044(4) 0.028(3) 0.043(3) -0.010(3) -0.015(3) 0.020(3) 
 
_geom_special_details 
; 
 All esds (except the esd in the dihedral angle between two l.s. planes) 
 are estimated using the full covariance matrix.  The cell esds are taken 
 into account individually in the estimation of esds in distances, angles 
 and torsion angles; correlations between esds in cell parameters are only 
 used when they are defined by crystal symmetry.  An approximate (isotropic) 
 treatment of cell esds is used for estimating esds involving l.s. planes. 
; 
 
loop_ 
 _geom_bond_atom_site_label_1 
 _geom_bond_atom_site_label_2 
 _geom_bond_distance 
 _geom_bond_site_symmetry_2 
 _geom_bond_publ_flag 
Zn1 N1 1.960(5) 4_456 ? 
Zn1 N6 1.970(5) 5_665 ? 
Zn1 N5 1.976(5) . ? 
Zn1 N3 1.982(5) . ? 
N1 C1 1.333(7) . ? 
N1 N2 1.400(6) . ? 
N1 Zn1 1.960(5) 4_566 ? 
N2 C2 1.309(7) . ? 
N3 C1 1.341(7) . ? 
N3 C2 1.376(7) . ? 
N4 C1 1.360(7) . ? 
N5 C4 1.357(8) . ? 
N5 C5 1.365(8) . ? 
N6 C4 1.321(8) . ? 
N6 N7 1.399(7) . ? 
N6 Zn1 1.970(5) 5_565 ? 
N7 C5 1.325(8) . ? 
N8 C5 1.383(8) . ? 
C2 C3 1.500(7) . ? 
C3 C4 1.491(8) 5_665 ? 
C4 C3 1.491(8) 5_565 ? 
C6 O1 1.08(3) 5_675 ? 
C6 O1 1.08(3) . ? 
 
loop_ 
 _geom_angle_atom_site_label_1 
 _geom_angle_atom_site_label_2 
 _geom_angle_atom_site_label_3 
 _geom_angle 
 _geom_angle_site_symmetry_1 
 _geom_angle_site_symmetry_3 
 _geom_angle_publ_flag 
N1 Zn1 N6 110.8(2) 4_456 5_665 ? 
N1 Zn1 N5 111.5(2) 4_456 . ? 
N6 Zn1 N5 116.0(2) 5_665 . ? 
N1 Zn1 N3 110.31(19) 4_456 . ? 
N6 Zn1 N3 94.8(2) 5_665 . ? 
N5 Zn1 N3 112.2(2) . . ? 
C1 N1 N2 107.8(4) . . ? 
C1 N1 Zn1 135.3(4) . 4_566 ? 
N2 N1 Zn1 115.8(4) . 4_566 ? 
C2 N2 N1 104.3(4) . . ? 
C1 N3 C2 103.4(5) . . ? 
C1 N3 Zn1 132.2(4) . . ? 
C2 N3 Zn1 122.1(4) . . ? 
C4 N5 C5 102.4(5) . . ? 
C4 N5 Zn1 124.8(4) . . ? 
C5 N5 Zn1 132.8(4) . . ? 
C4 N6 N7 108.5(4) . . ? 
C4 N6 Zn1 125.1(4) . 5_565 ? 
N7 N6 Zn1 126.4(4) . 5_565 ? 
C5 N7 N6 103.2(5) . . ? 
N1 C1 N3 111.0(5) . . ? 
N1 C1 N4 125.7(5) . . ? 
N3 C1 N4 123.2(5) . . ? 
N2 C2 N3 113.4(5) . . ? 
N2 C2 C3 122.0(5) . . ? 
N3 C2 C3 124.6(5) . . ? 
C4 C3 C2 115.9(5) 5_665 . ? 
N6 C4 N5 111.4(5) . . ? 
N6 C4 C3 125.1(5) . 5_565 ? 
N5 C4 C3 123.4(5) . 5_565 ? 
N7 C5 N5 114.4(5) . . ? 
N7 C5 N8 123.6(6) . . ? 
N5 C5 N8 121.9(6) . . ? 
O1 C6 O1 178(6) 5_675 . ? 
 
_diffrn_measured_fraction_theta_max    0.995 
_diffrn_reflns_theta_full              25.98 
_diffrn_measured_fraction_theta_full   0.995 
_refine_diff_density_max    1.281 
_refine_diff_density_min   -0.423 
_refine_diff_density_rms    0.176 
